# Supplementary material for: Obstetric fistula repair failure and its associated factors among women who underwent repair in sub-Saharan Africa. A systematic review and meta-analysis
Source: PLoS One. 2024 Feb 5;19(2):e0295000. doi: 10.1371/journal.pone.0295000 (PMC10843137; doi:10.1371/journal.pone.0295000)
Supplement: S2 File — (XLSX) [file pone.0295000.s002.xlsx]

## Sheet:  Fistula repair failure
Authors name	Publication year	Country	study setting /Centers	Sample size	Included	Outcome	Response rate	prev	publication year (mean)	Sample size ( mean)
Ahmed ZA et al	2013	Nigeria	Laure fistula center	343	288	32	83.9	11.1	≤2016	≤411
Aynie AA et al	2019	Ethiopia	Bahir Dar, Hamlin Fistula Center	385	385	136	100	35.3	>2016	≤411
Bello OM et al	2011	Nigeria	Ibadan, tertiary institution	155	119	43	77	36.1	≤2016	≤411
Bernard L et al	2019	Angola	Centro Evangélico de Medicina do Lubango (CEML) hospital	407	407	234	100	58	>2016	≤411
Delamou A et al	2016	Guinea	Three Engender health supported repair hospitals	785	754	109	96	14.5	≤2016	>411
G. Egziabher T et al	2015	Rwanda	Public tertiary hospital	272	272	38	100	13.9	≤2016	≤411
Goh GTW et al	2008	Ethiopia	Addis Ababa hospital and Bahirdar Hamlin fistula unit	1024	987	256	96.4	25.9	≤2016	>411
Hawkins L et al	2013	Kenya	Three medical centers in western Kenya	556	482	87	86.7	18	≤2016	>411
Holme A et al	2007	Zambia	Zambia’s primary fistula repair center, Monze Mission Hospital.	259	255	69	98.4	27.1	≤2016	≤411
Holt L et al	2021	Uganda	Fistula Hospital in Uganda	546	541	59	99.1	11	>2016	>411
Imakando MM et al	2022	Zambia	Managedata Teaching Hospital	32	18	3	56	17	>2016	≤411
Kayondo M et al	2011	Uganda	Mbarara Regional Referral Hospital in western Uganda	77	77	17	100	22.1	≤2016	≤411
Loposso M et al	2016	Dr.Congo	Saint Luc Hospital Kisantu	166	166	47	100	28.3	≤2016	≤411
Mafu MM et al	2022	Dr.Congo	Saint Joseph Hospital in Kinshasa, Panzi Hospital in Bukavu, South Kivu and HEAL Africa Hospital in Goma, North Kivu.	895	895	106	100	11.8	>2016	>411
Magali KT et al	2016	Tanzania	Bugando Medical Centre, Mwanza	159	132	57	83	42.9	≤2016	≤411
Mubikayi L et al	2017	Dr.Congo	Four fistula centers, Hospital	483	483	72	100	14.9	>2016	>411
Mwangi HR et al	2018	Kenya	Gynocare Women’s and Fistula Hospital	357	314	119	88	37.9	>2016	≤411
Nardos R et al	2009	Ethiopia	Addis Ababa Hamlin Fistula Hospital	1303	1055	115	81	11	≤2016	>411
Nsambi J et al	2019	Dr.Congo	Facilities in the south eastern part of the province of the Upper Katanga	384	384	66	100	17.1	>2016	≤411
Ouedraogo I et al	2018	Niger	Danja Fistula Center	384	384	177	100	46	>2016	≤411
Sambo BT et al	2016	Benin	Hospital of Bembereke	82	82	22	100	26.8	≤2016	≤411
Sori DA et al	2016	Ethiopia	Jimma University teaching Hospital	200	168	26	84	15.5	≤2016	≤411
Tadesse S et al	2022	Ethiopia	Yirgalem Hamlin fistula center	562	100	162	100	28.8	>2016	>411
Traore TM et al	2023	Burkina Faso	regional teaching hospital	50	50	16	100	32	>2016	≤411
Mean values	2016.12			411.083

## Sheet: Urethral damage 
Author	puplication year	OR	lower ci	upper ci
Nardos R et al	2009	2.29	1.06	4.75
Tadesse S et al	2022	3.19	1.23	8.26
Delamou A et al	2016	6.3	3	13
Nsambi J et al	2019	3.93	1.99	7.77
Tebeu M et al	2019	5.8	1.8	14.5
Browning A	2006	8.4	3.9	17.9

## Sheet: Fistula size 
Author	puplication year	OR	lower ci	upper ci
Aynie AA et al	2019	2.3	1.27	4.17
Holt L et al	2021	3.12	1.4	6.9
Kayondo M et al	2011	6	1.46	24.63
Mubikayi L et al	2017	4	1.9	8.4
Sjøveian S et al	2011	3.5	1.4	8.9
Tadesse S et al	2022	6.62	3.8	11.5

## Sheet: duration of labor 
Author	puplication year	OR	lower ci	upper ci
Aynie AA et al	2019	3.22	1.75	5.91
G. Egziabher T et al	2015	2.32	1.04	11.11
Holt L et al	2021	1.36	0.69	3.77
Tadesse S et al	2022	2.04	1.27	3.27

## Sheet: previous fistula repair 
Author	puplication year	OR	lower ci	upper ci
Bello OM et al	2011	1.74	0.46	6.62
G. Egziabher T et al	2015	6.67	1.61	20
Holt L et al	2021	3.31	1.3	7.56
Kayondo M et al	2011	4.8	1.27	18.11
Mafu MM et al	2022	2.63	1.43	3.19
Mwangi HR et al	2018	2.91	1.46	5.8

## Sheet: postoperative complication 
Author	puplication year	OR	lower ci	upper ci
Aynie AA et al	2019	2.98	1.56	5.7
Holt L et al	2021	1.56	0.54	1.44
Mwangi HR et al	2018	2.12	0.39	11.35
